# Supplementary material for: Gradient boosting and bayesian network machine learning models predict aflatoxin and fumonisin contamination of maize in Illinois – First USA case study
Source: Front Microbiol. 2022 Nov 10;13:1039947. doi: 10.3389/fmicb.2022.1039947 (PMC9684211; doi:10.3389/fmicb.2022.1039947)
Supplement: Supplementary file 4 [file Table_1.xlsx]

## Sheet: Aflatoxin B1
Variable	Relative influence
ARI_3	32.5687
veg_index_08	28.8774
ARI_7	16.2354
ARI_4	4.46329
veg_index_07	3.83752
ARI_5	3.75703
veg_index_04	2.38287
ARI_8	2.04434
ARI_6	1.95597
veg_index_03	1.71645
veg_index_06	0.730772
LATITUDE	0.569672
veg_index_09	0.203602
veg_index_01	0.181603
veg_index_10	0.168866
veg_index_05	0.111738
LONGITUDE	0.101556
veg_index_02	0.0512694
ARI_10	0.0419277
BA_Climate	0
ARI_2	0
ARI_9	0

## Sheet: Fumonisin
Variable	Relative influence
PRCP_2	20.3779
LATITUDE	15.316
veg_index_03	13.5676
veg_index_05	10.1118
PRCP_3	10.0923
veg_index_02	4.82523
PRCP_9	4.26207
veg_index_09	3.78725
veg_index_06	3.36474
TAVG_6	3.30983
veg_index_10	2.61292
veg_index_04	1.47827
PRCP_1	1.15952
TAVG_8	1.05169
PRCP_10	1.04842
TAVG_5	1.0007
TAVG_1	0.975482
veg_index_01	0.576894
TAVG_4	0.248847
veg_index_07	0.202047
TAVG_9	0.193296
TAVG_3	0.114131
PRCP_7	0.109169
PRCP_8	0.0763859
TAVG_10	0.0707176
PRCP_5	0.0666817
BA_Climate	0
LONGITUDE	0
PRCP_4	0
PRCP_6	0
TAVG_2	0
TAVG_7	0
veg_index_08	0
