# Supplementary material for: Gradient boosting and bayesian network machine learning models predict aflatoxin and fumonisin contamination of maize in Illinois – First USA case study
Source: Front Microbiol. 2022 Nov 10;13:1039947. doi: 10.3389/fmicb.2022.1039947 (PMC9684211; doi:10.3389/fmicb.2022.1039947)
Supplement: Supplementary file 5 [file Table_2.xlsx]

## Sheet: GBM - Aflatoxin
Statistics by multinomial outcome class of aflatoxin B1 for GBM analysis.
	Class: High	Class: Low	Class: Medium
Sensitivity	0.214286	0.9943	0.090909
Specificity	0.997238	0.2	0.994521
Pos Pred Value	0.75	0.9458	0.333333
Neg Pred Value	0.97043	0.7143	0.97319
Prevalence	0.037234	0.9335	0.029255
Detection Rate	0.007979	0.9282	0.00266
Detection Prevalence	0.010638	0.9814	0.007979
Balanced Accuracy	0.605762	0.5972	0.542715
gbm(formula = training$afla_modular ~ ., distribution = "multinomial",
data = select(training, -afla_modular), n.trees = 500, interaction.depth = 1,
shrinkage = 0.01, cv.folds = 3, n.cores = 1)
A gradient boosted model with multinomial loss function.
500 iterations were performed.
The best cross-validation iteration was 288.
There were 22 predictors of which 18 had non-zero influence.

## Sheet: GBM -Fumonisin
Statistics by multinomial outcome class of fumonisin for GBM analysis.
Sensitivity :	0.16667
Specificity :	0.98867
Pos Pred Value :	0.5
Neg Pred Value :	0.9458
Prevalence :	0.06366
Detection Rate :	0.01061
Detection Prevalence :	0.02122
Balanced Accuracy :	0.57767
'Positive' Class : High
gbm(formula = training2$fum_modular ~ ., distribution = "multinomial",
data = training2, n.trees = 500, interaction.depth = 1, shrinkage = 0.01,
cv.folds = 10, n.cores = 1)
A gradient boosted model with multinomial loss function.
500 iterations were performed.
The best cross-validation iteration was 467.
There were 33 predictors of which 25 had non-zero influence.

## Sheet: BN - Aflatoxin 
FOR HC							FOR TABU
Confusion Matrix and Statistics							Confusion Matrix and Statistics
	Reference								Reference
Prediction	High	Low	Medium				Prediction	High	Low	Medium
High	6	4	1				High	6	4	1
Low	8	347	10				Low	8	347	10
Medium	0	0	0				Medium	0	0	0
Overall Statistics							Overall Statistics
Accuracy : 0.9388							Accuracy : 0.9388
95% CI : (0.9096, 0.9608)							95% CI : (0.9096, 0.9608)
No Information Rate : 0.9335							No Information Rate : 0.9335
P-Value [Acc > NIR] : 0.388577							P-Value [Acc > NIR] : 0.388577
Kappa : 0.3402							Kappa : 0.3402
Mcnemar's Test P-Value : 0.006324							Mcnemar's Test P-Value : 0.006324
Statistics by Class:							Statistics by Class:
	Class: High	Class: Low	Class: Medium					Class: High	Class: Low	Class: Medium
Sensitivity	0.42857	0.9886	0				Sensitivity	0.42857	0.9886	0
Specificity	0.98619	0.28	1				Specificity	0.98619	0.28	1
Pos Pred Value	0.54545	0.9507	NaN				Pos Pred Value	0.54545	0.9507	NaN
Neg Pred Value	0.97808	0.6364	0.97074				Neg Pred Value	0.97808	0.6364	0.97074
Prevalence	0.03723	0.9335	0.02926				Prevalence	0.03723	0.9335	0.02926
Detection Rate	0.01596	0.9229	0				Detection Rate	0.01596	0.9229	0
Detection Prevalence	0.02926	0.9707	0				Detection Prevalence	0.02926	0.9707	0
Balanced Accuracy	0.70738	0.6343	0.5				Balanced Accuracy	0.70738	0.6343	0.5
FOR HC- Weighted network Threshold >0.3							FOR TABU- Weighted network Threshold>0.3
Confusion Matrix and Statistics							Confusion Matrix and Statistics
	Reference							Reference
Prediction	High	Low	Medium				Prediction	High	Low	Medium
High	6	4	1				High	6	4	1
Low	8	347	10				Low	8	347	10
Medium	0	0	0				Medium	0	0	0
Overall Statistics							Overall Statistics
Accuracy : 0.9388							Accuracy : 0.9388
95% CI : (0.9096, 0.9608)							95% CI : (0.9096, 0.9608)
No Information Rate : 0.9335							No Information Rate : 0.9335
P-Value [Acc > NIR] : 0.388577							P-Value [Acc > NIR] : 0.388577
Kappa : 0.3402							Kappa : 0.3402
Mcnemar's Test P-Value : 0.006324							Mcnemar's Test P-Value : 0.006324
Statistics by Class:							Statistics by Class:
	Class: High	Class: Low	Class: Medium					Class: High	Class: Low	Class: Medium
Sensitivity	0.42857	0.9886	0				Sensitivity	0.42857	0.9886	0
Specificity	0.98619	0.28	1				Specificity	0.98619	0.28	1
Pos Pred Value	0.54545	0.9507	NaN				Pos Pred Value	0.54545	0.9507	NaN
Neg Pred Value	0.97808	0.6364	0.97074				Neg Pred Value	0.97808	0.6364	0.97074
Prevalence	0.03723	0.9335	0.02926				Prevalence	0.03723	0.9335	0.02926
Detection Rate	0.01596	0.9229	0				Detection Rate	0.01596	0.9229	0
Detection Prevalence	0.02926	0.9707	0				Detection Prevalence	0.02926	0.9707	0
Balanced Accuracy	0.70738	0.6343	0.5				Balanced Accuracy	0.70738	0.6343	0.5

## Sheet: BN - Fumonisin
FOR HC							FOR TABU
Confusion Matrix and Statistics							Confusion Matrix and Statistics
	Reference							Reference
Prediction	High	Low					Prediction	High	Low
High	0	0					High	0	0
Low	24	353					Low	24	306
Accuracy : 0.9363							Accuracy : 0.9363
95% CI : (0.9068, 0.9588)							95% CI : (0.9068, 0.9588)
No Information Rate : 0.9363							No Information Rate : 0.9363
P-Value [Acc > NIR] : 0.554							P-Value [Acc > NIR] : 0.554
Kappa : 0							Kappa : 0
Mcnemar's Test P-Value : 2.668e-06							Mcnemar's Test P-Value : 2.668e-06
'Positive' Class : High							'Positive' Class : High
FOR HC- Weighted network Threshold>0.3							FOR TABU- Weighted network Threshold>0.3
Confusion Matrix and Statistics							Confusion Matrix and Statistics
	Reference							Reference
Prediction	High	Low					Prediction	High	Low
High	0	0					High	0	0
Low	24	353					Low	24	306
Accuracy : 0.9363							Accuracy : 0.9363
95% CI : (0.9068, 0.9588)							95% CI : (0.9068, 0.9588)
No Information Rate : 0.9363							No Information Rate : 0.9363
P-Value [Acc > NIR] : 0.554							P-Value [Acc > NIR] : 0.554
Kappa : 0							Kappa : 0
Mcnemar's Test P-Value : 2.668e-06							Mcnemar's Test P-Value : 2.668e-06
'Positive' Class : High							'Positive' Class : High
