# Supplementary material for: Gradient boosting and bayesian network machine learning models predict aflatoxin and fumonisin contamination of maize in Illinois – First USA case study
Source: Front Microbiol. 2022 Nov 10;13:1039947. doi: 10.3389/fmicb.2022.1039947 (PMC9684211; doi:10.3389/fmicb.2022.1039947)
Supplement: Supplementary file 6 [file Table_3.xlsx]

## Sheet: GBM - Aflatoxin
Statistics by multinomial outcome class of aflatoxin B1 for GBM analysis for 2021 prediction
gbm(formula = training$afla_modular ~ ., distribution = "multinomial",
data = select(training, -afla_modular), n.trees = 500, interaction.depth = 1,
shrinkage = 0.01, cv.folds = 3, n.cores = 1)
A gradient boosted model with multinomial loss function.
500 iterations were performed.
The best cross-validation iteration was 288.
There were 22 predictors of which 18 had non-zero influence.
n = 371 for prediction data set 2021
		Reference
		High	Low
Prediction	High	0	0
	Low	1	370
Accuracy : 0.9973
95% CI : (0.9851, 0.9999)
No Information Rate : 0.9973
P-Value [Acc > NIR] : 0.7358
Kappa : 0
Mcnemar's Test P-Value : 1.0000
'Positive' Class : High

## Sheet: GBM -Fumonisin
Statistics by multinomial outcome class of fumonisin for GBM analysis for 2021 prediction
gbm(formula = training2$fum_modular ~ ., distribution = "multinomial",
data = training2, n.trees = 500, interaction.depth = 1, shrinkage = 0.01,
cv.folds = 10, n.cores = 1)
A gradient boosted model with multinomial loss function.
500 iterations were performed.
The best cross-validation iteration was 467.
There were 33 predictors of which 25 had non-zero influence.
			Reference
		High	Low
	High	1	3
Prediction	Low	8	359
Overall Statistics
Accuracy : 0.9704
95% CI : (0.9476, 0.9851)
No Information Rate : 0.9757
P-Value [Acc > NIR] : 0.8054
Kappa : 0.141
Mcnemar's Test P-Value : 0.2278
'Positive' Class : High
